# Supplementary material for: Microbiome and metabolomic changes associated with HPV clearance in women undergoing local excisional treatment for cervical intraepithelial neoplasia
Source: mSystems. 2025 May 20;10(6):e00511-25. doi: 10.1128/msystems.00511-25 (PMC12172484; doi:10.1128/msystems.00511-25)
Supplement: Supplemental tables — Tables S1 and S2. [file msystems.00511-25-s0003.xlsx]

## Sheet: Table S1
Table S1. Bacterial community type in cervicovaginal secretions before and after LEEP in CIN patients.
Sample ID	Group	Bacterial community type
WC16	Pre-NR	I
WC16F	Post-NR	I
WC22	Pre-R	I
WC22F	Post-R	II
WC25	Pre-NR	II
WC25F	Post-NR	III
WC31	Pre-NR	II
WC31F	Post-NR	II
WC33	Pre-R	II
WC33F	Post-R	II
WC40	Pre-R	I
WC40F	Post-R	II
WC48	Pre-R	III
WC48F	Post-R	III
WC49	Pre-NR	II
WC49F	Post-NR	III
WC52	Pre-R	II
WC52F	Post-R	II
WC70	Pre-NR	III
WC70F	Post-NR	III
WC9	Pre-NR	I
WC9F	Post-NR	II
WD1	Pre-R	I
WD12	Pre-R	III
WD12F	Post-R	III
WD13	Pre-R	III
WD13F	Post-R	III
WD14	Pre-NR	II
WD14F	Post-NR	III
WD15	Pre-R	II
WD15F	Post-R	II
WD17	Pre-R	III
WD17F	Post-R	II
WD1F	Post-R	II
WD2	Pre-R	I
WD20	Pre-R	II
WD20F	Post-R	II
WD25	Pre-R	I
WD25F	Post-R	I
WD26	Pre-NR	II
WD26F	Post-NR	II
WD27	Pre-R	I
WD27F	Post-R	I
WD29	Pre-R	III
WD29F	Post-R	III
WD2F	Post-R	I
WD30	Pre-R	II
WD30F	Post-R	II
WD33	Pre-R	I
WD33F	Post-R	III
WD37	Pre-R	II
WD37F	Post-R	II
WD38	Pre-R	II
WD38F	Post-R	II
WD44	Pre-R	II
WD44F	Post-R	II
WD46	Pre-R	II
WD46F	Post-R	II
WD5	Pre-R	I
WD53	Pre-R	I
WD53F	Post-R	I
WD56	Pre-R	II
WD56F	Post-R	I
WD57	Pre-R	II
WD57F	Post-R	II
WD59	Pre-R	I
WD59F	Post-R	II
WD5F	Post-R	I
WD66	Pre-R	II
WD66F	Post-R	III
WD67	Pre-R	II
WD67F	Post-R	II
WD68	Pre-R	I
WD68F	Post-R	II
WD72	Pre-R	III
WD72F	Post-R	III
WD75	Pre-R	II
WD75F	Post-R	II
WD79	Pre-NR	I
WD79F	Post-NR	III
WD8	Pre-NR	II
WD84	Pre-R	II
WD84F	Post-R	I
WD86	Pre-R	III
WD86F	Post-R	I
WD8F	Post-NR	III
R, HPV-cleared; NR, HPV non-cleared.

## Sheet: Table S2
Table S2. Bacterial community type in cervical tissue before and after LEEP in CIN patients.
Sample ID	Group	Bacterial community type
WC25	Pre-NR	I
WC25F	Post-NR	I
WC31	Pre-NR	I
WC31F	Post-NR	I
WC33	Pre-R	I
WC33F	Post-R	I
WC40	Pre-R	I
WC40F	Post-R	I
WC48	Pre-R	I
WC48F	Post-R	I
WC49	Pre-NR	I
WC49F	Post-NR	I
WC52	Pre-R	I
WC52F	Post-R	I
WC70	Pre-NR	I
WC70F	Post-NR	I
WC9	Pre-NR	II
WC9F	Post-NR	I
WD1	Pre-R	I
WD14	Pre-NR	I
WD14F	Post-NR	I
WD15	Pre-R	I
WD15F	Post-R	I
WD1F	Post-R	I
WD2	Pre-R	I
WD20	Pre-R	I
WD20F	Post-R	I
WD25	Pre-R	I
WD25F	Post-R	I
WD26	Pre-NR	I
WD26F	Post-NR	I
WD27	Pre-R	II
WD27F	Post-R	I
WD29	Pre-R	I
WD29F	Post-R	I
WD2F	Post-R	I
WD30	Pre-R	I
WD30F	Post-R	I
WD33	Pre-R	I
WD33F	Post-R	I
WD37	Pre-R	I
WD37F	Post-R	I
WD38	Pre-R	I
WD38F	Post-R	I
WD44	Pre-R	I
WD44F	Post-R	I
WD46	Pre-R	I
WD46F	Post-R	I
WD5	Pre-R	II
WD53	Pre-R	I
WD53F	Post-R	I
WD56	Pre-R	I
WD56F	Post-R	I
WD57	Pre-R	I
WD57F	Post-R	I
WD59	Pre-R	II
WD59F	Post-R	I
WD5F	Post-R	I
WD66	Pre-R	I
WD66F	Post-R	I
WD67	Pre-R	I
WD67F	Post-R	I
WD68	Pre-R	I
WD68F	Post-R	I
WD79	Pre-NR	I
WD79F	Post-NR	I
WD8	Pre-NR	I
WD8F	Post-NR	I
R, HPV-cleared; NR, HPV non-cleared.
